# Supplementary material for: USP15 Drives NSCLC Progression and Chemoresistance, Potentially via Regulation of the U2‐Type Spliceosomal Complex
Source: Cancer Med. 2025 Aug 5;14(15):e71055. doi: 10.1002/cam4.71055 (PMC12322926; doi:10.1002/cam4.71055)
Supplement: Supplementary file 2 — Table S1. [file CAM4-14-e71055-s002.xlsx]

## Sheet: Sheet3
																																		MASCOT SCORE
																															H1299	H460	H1299	H460	H1299	H460	H1299	H460
																					Protein Symbol				Protein Name					Protein Mass	180-130 kDa	180-130 kDa	130-100 kDa	130-100 kDa	100-75 kDa	100-75 kDa	75-63 kDa	75-63 kDa
																			*	1	2::SART3_HUMAN	Squamous cell carcinoma antigen recognized by T-cells 3 GN=SART3								110735	687	674	455	1316
																			*	2	2::SF3B1_HUMAN	Splicing factor 3B subunit 1 GN=SF3B1								146492	660	1067		129
																			*	3	2::PRP8_HUMAN	Pre-mRNA-processing-splicing factor 8 GN=PRPF8								274761	503		115	86	48
																				4	2::TCOF_HUMAN	Treacle protein GN=TCOF1								152247	274	690	130	463
																				5	2::IF2P_HUMAN	Eukaryotic translation initiation factor 5B GN=EIF5B								139206	163	1771	422	670
																				6	2::SBNO1_HUMAN	Protein strawberry notch homolog 1 GN=SBNO1								154912	156	71		68	90
																				7	2::PAXB1_HUMAN	PAX3- and PAX7-binding protein 1 GN=PAXBP1								105203	106	26	46	113	42
																				8	2::E2AK4_HUMAN	eIF-2-alpha kinase GCN2 GN=EIF2AK4								188302	90		132
																				9	2::ZO1_HUMAN	Tight junction protein ZO-1 GN=TJP1								195688	81	40
																			*	10	2::SF3B3_HUMAN	Splicing factor 3B subunit 3 OS=Homo sapiens GN=SF3B3 PE=1 SV=4								136594	75	191	23	144
																				11	2::MED1_HUMAN	Mediator of RNA polymerase II transcription subunit 1 GN=MED1								169359	32	34		31
																				12	2::PPN_HUMAN	Papilin GN=PAPLN								141673	26	32		28
																			*	13	2::SF3B2_HUMAN	Splicing factor 3B subunit 2 GN=SF3B2								100281	19	195		30
																				14	1::AAH14188.2	GOLGA2 protein, partial								77439	84	82
																			*	15	1::EAW90589.1	PRP8 pre-mRNA processing factor 8 homolog (yeast), isoform CRA_b								274775	503	158	115	86	48
																				16	1::NP_114128.3	ralBP1-associated Eps domain-containing protein 1 isoform a
																				17	1::NP_001122089.1	ralBP1-associated Eps domain-containing protein 1 isoform b
																				18	1::XP_005267236.1	ralBP1-associated Eps domain-containing protein 1 isoform X4
																				19	1::XP_005274302.1	Neuroblast differentiation-associated protein AHNAK isoform X3								580843	45	34
																			*	20	2::U5S1_HUMAN	116 kDa U5 small nuclear ribonucleoprotein component GN=EFTUD2								110352	834		849	1292
																				21	2::EIF3B_HUMAN	Eukaryotic translation initiation factor 3 subunit B GN=EIF3B								92830			387	486
																				22	2::LPIN1_HUMAN	Phosphatidate phosphatase LPIN1 GN=LPIN1								99298			158	23	58
																			*	23	2::SF3A1_HUMAN	Splicing factor 3A subunit 1 GN=SF3A1								88889			149	389
																			*	24	2::PUF60_HUMAN	Poly(U)-binding-splicing factor PUF60 GN=PUF60								60012			79	125
																			*	25	2::SR140_HUMAN	U2 snRNP-associated SURP motif-containing protein GN=U2SURP								118683			38	52
																			*	26	2::SNUT1_HUMAN	U4/U6.U5 tri-snRNP-associated protein 1 GN=SART1								90374	72		31	458	26
																			*	27	2::DHX16_HUMAN	Putative pre-mRNA-splicing factor ATP-dependent RNA helicase DHX16 GN=DHX16								119885	241	154	20	191
																				28	2::REPS1_HUMAN	RalBP1-associated Eps domain-containing protein 1 GN=REPS1								86783			1683	1095
																				29	2::SP16H_HUMAN	FACT complex subunit SPT16 GN=SUPT16H								120418	1544	1394	796	1121
																				30	2::DHX40_HUMAN	Probable ATP-dependent RNA helicase DHX40 GN=DHX40								89838	20		43		262	232		35
																				31	1::EAW75177.1	chromosome 20 open reading frame 14, isoform CRA_d								96921					239	238
																				32	2::SSRP1_HUMAN	FACT complex subunit SSRP1 GN=SSRP1								81372					100	663		51
																				33	2::NUMB_HUMAN	Protein numb homolog GN=NUMB								71455					79	18
																				34	2::DDX27_HUMAN	Probable ATP-dependent RNA helicase DDX27 GN=DDX27								90301					77	54
																				35	2::HSP76_HUMAN	Heat shock 70 kDa protein 6 GN=HSPA6								71448					75	59		280
																			*	36	2::PRPF3_HUMAN	U4/U6 small nuclear ribonucleoprotein Prp3 GN=PRPF3								77655					73	106
																				37	2::ENPL_HUMAN	Endoplasmin GN=HSP90B1								92701					72	46
																			*	38	2::PABP1_HUMAN	Polyadenylate-binding protein 1 GN=PABPC1								70858					59	90
																				39	2::HNRL1_HUMAN	Heterogeneous nuclear ribonucleoprotein U-like protein 1 GN=HNRNPUL1								96259					54	27	19	19
																				40	2::CATIN_HUMAN	Cactin GN=CACTIN								88764					44	67
																				41	2::RSBNL_HUMAN	Round spermatid basic protein 1-like protein GN=RSBN1L								95390					43	120	40
																			*	42	2::PABP4_HUMAN	Polyadenylate-binding protein 4 GN=PABPC4								71086					37	38
																				43	2::SPAT7_HUMAN	Spermatogenesis-associated protein 7 GN=SPATA7								68000					36	27
																				44	2::ERCC3_HUMAN	TFIIH basal transcription factor complex helicase XPB subunit GN=ERCC3								90033					34	27
																				45	2::WDR48_HUMAN	WD repeat-containing protein 48 GN=WDR48								77032					28	30
																				46	2::CPSF6_HUMAN	Cleavage and polyadenylation specificity factor subunit 6 GN=CPSF6								52468							502	1070
																				47	2::ANM5_HUMAN	Protein arginine N-methyltransferase 5 GN=PRMT5								73334							242	504
																				48	2::HNRPM_HUMAN	Heterogeneous nuclear ribonucleoprotein M GN=HNRNPM								77754					218	154	191	48
																				49	2::PESC_HUMAN	Pescadillo homolog GN=PES1								68366								42
																			*	50	1::BAG70075.1	U2 small nuclear RNA auxiliary factor 2 isoform b								53451					18		203	544
																				51	2::IF2B2_HUMAN	Insulin-like growth factor 2 mRNA-binding protein 2 GN=IGF2BP2								66197							93	51
																				52	2::REPS2_HUMAN	RalBP1-associated Eps domain-containing protein 2 GN=REPS2								72011						62	78	53
																				53	2::AGM1_HUMAN	Phosphoacetylglucosamine mutase GN=PGM3								60278							75	45
																				54	2::SYRC_HUMAN	Arginine--tRNA ligase, cytoplasmic GN=RARS								76143							66	25
																				55	2::GRN_HUMAN	Granulins GN=GRN								68604					36		57	56
																				56	2::IF2B3_HUMAN	Insulin-like growth factor 2 mRNA-binding protein 3 GN=IGF2BP3								64014							49	40
																				57	1::AAH67357.1	CKAP4 protein, partial								67951							46	24
																				58	2::GRP75_HUMAN	Stress-70 protein, mitochondrial GN=HSPA9								73925					216	37	29	87
																				59	2::RIOK1_HUMAN	Serine/threonine-protein kinase RIO1 GN=RIOK1								65890						357	25	190
																				60	2::RPN1_HUMAN	Dolichyl-diphosphooligosaccharide--protein glycosyltransferase subunit 1 GN=RPN1								68643							20	27

## Sheet: Sheet1
H1299-180-130	H460 180-130
